# Supplementary material for: Genomic and phenotypic analysis of BRCA2 mutated breast cancers reveals co-occurring changes linked to progression
Source: Breast Cancer Res. 2011 Sep 29;13(5):R95. doi: 10.1186/bcr3020 (PMC3262207; doi:10.1186/bcr3020)
Supplement: Additional file 1 — Phenotype and clinical parameters. Table listing tumor phenotype and clinical parameters including breast cancer subtype, histologic grade, and TNM stage. [file bcr3020-S1.XLS]

## Sheet: Sheet1
TABLE 1-SUPP. Clinical parameters listed for each of the n = 33 BRCA2 cases studied, including age at diagnosis, histological type, tumor grade, TNM stage, nodal status along with molecular subtype.
Tumor.ID	Age.Diagnosis	Histological.Grade	TNM.stage	Nodal.Metastasis	Molecular.Subtype
a142535	57	1	Iia	0	5NP
a128049	45	3	I	0	Basal-like
a128487	40	3	Iia	0	Basal-like
a130513	60	2	Iia	0	Basal-like
a19861102	77	3	I	0	Basal-like
a66013	49	3	NA	NA	Basal-like
a19631502	64	3	Iia	0	Basal-like
a68466	42	3	I	0	Basal-like
a19499302	67	2	I	0	Luminal
a128495	40	1	IIa	1	LuminalA
a19474302	35	3	IIIa	1	LuminalA
a19487402	71	2	Iia	0	LuminalA
a19633802	54	2	iiia	1	LuminalA
a19888402	73	3	I	0	LuminalA
a7417702	40	3	I	0	LuminalA
a7430002	40	2	Iib	1	LuminalA
a7736902	41	2	IIb	1	LuminalA
a128489	44	1	Iia	0	LuminalB
a130511	54	2	I	0	LuminalB
a142261	42	3	I	0	LuminalB
a19653302	41	3	IIa	1	LuminalB
a19696602	39	3	IIIa	1	LuminalB
a19885002	57	2	IIIa	1	LuminalB
a61736	41	3	Iia	1	LuminalB
a63103	61	2	I	0	LuminalB
a70054	53	3	Iia	0	LuminalB
a7429602	60	3	Iia	0	LuminalB
a7431002	34	3	IV	0	LuminalB
a7431302	43	3	Iia	1	LuminalB
a7432802	46	2	IIIa	1	LuminalB
a7437102	30	2	IIIa	1	LuminalB
a8312102	43	2	Iia	1	LuminalB
a8333202	57	3	I	0	LuminalB
