# Supplementary material for: Genomic and phenotypic analysis of BRCA2 mutated breast cancers reveals co-occurring changes linked to progression
Source: Breast Cancer Res. 2011 Sep 29;13(5):R95. doi: 10.1186/bcr3020 (PMC3262207; doi:10.1186/bcr3020)
Supplement: Additional file 2 — Antibodies for expression analysis on TMAs. Table listing the antibodies used for immunohistochemistry on tissue microarrays (TMAs). [file bcr3020-S2.XLS]

## Sheet: Sheet1
TABLE 2-SUPP. List of antibodies used for each of the markers studied, i.e. ER, PR, HER-2, EGFR, CK5/6, Ki-67, p16, TopoIIa, and pRb.
Antibodies	Marker	Antibody ID	Manufacturer	Dilution	Time (min)
Estrogen receptor	ESR1 (ER)	1D5	DAKO	1: 100	30
Progesterone receptor	PGR (PR)	PgR 636	DAKO	1: 100	30
HercepTest Kit	ERBB2 (HER-2)	-	DAKO	Ready made	30
EGFR pharmDx Kit (manual use)	EGFR	-	DAKO	Ready made	30
Cytokeratin 5/6	CK5/6	D5/16 B4	DAKO	1 : 50	30
Ki-67	MKI67 (Ki-67)	MIB1	DAKO	1 : 100	30
p16	CDKN2A (p16)	JC8	Santa Cruz Biotechnology	1 : 50	30
TopoIIa	TOP2A (TopoIIα)	3F6	Novocastra	1 : 40	30
pRb	RB1 (pRb)	13A10	Novocastra	1 : 40	30
Cyclin D1	CCND1 (Cyclin D1)	SP4	NeoMarkers	1 : 50	30
